# Supplementary material for: Pharmacologic Inhibition of S-Nitrosoglutathione Reductase Prevents Hyperoxic Alveolar and Airway Disease in Newborn Mice
Source: Biomedicines. 2025 Dec 20;14(1):15. doi: 10.3390/biomedicines14010015 (PMC12837470; doi:10.3390/biomedicines14010015)
Supplement: Supplementary file 1 [file biomedicines-14-00015-s001.zip]

Archive with 1 entries (1 files):
- biomedicines-3991265-supplementary.pdf
